# Supplementary material for: Monitoring egg fertility, embryonic morbidity, and mortality in an oviparous elasmobranch using ultrasonography
Source: Front Vet Sci. 2024 Jul 30;11:1410377. doi: 10.3389/fvets.2024.1410377 (PMC11319157; doi:10.3389/fvets.2024.1410377)
Supplement: Supplementary file 1 [file Data_Sheet_1.zip]

Archive with 14 entries (14 files):
- Datasheet 1/Supplementary Material 1.PDF
- Datasheet 1/Supplementary Material 10.PDF
- Datasheet 1/Supplementary Material 11.PDF
- Datasheet 1/Supplementary Material 12.PDF
- Datasheet 1/Supplementary Material 2.PDF
- Datasheet 1/Supplementary Material 3.PDF
- Datasheet 1/Supplementary Material 4.pptx
- Datasheet 1/Supplementary Material 5.pptx
- Datasheet 1/Supplementary Material 6.pptx
- Datasheet 1/Supplementary Material 7.PDF
- Datasheet 1/Supplementary Material 8.pptx
- Datasheet 1/Supplementary Material 9.pptx
- Datasheet 1/Supplementary Material Legends.PDF
- Datasheet 1/Supplementary Tables.docx
